# Supplementary material for: Profiling Nematode Communities in Unmanaged Flowerbed and Agricultural Field Soils in Japan by DNA Barcode Sequencing
Source: PLoS One. 2012 Dec 20;7(12):e51785. doi: 10.1371/journal.pone.0051785 (PMC3527504; doi:10.1371/journal.pone.0051785)
Supplement: Table S1 — Nematode species used in the phylogenetic analysis and accession numbers. (XLS) [file pone.0051785.s001.xls]

## Sheet: Table S1
Table S1. Nematode species used in the phylogenetic analysis and accession numbers
Species	Family	Order	Accession no.
Achromadora sp.	Cyatholaimidae	Chromadorida	AY284718
Acrobeles ciliatus	Cephalobidae	Rhabditida	AF202148
Acrobeles complexus	Cephalobidae	Rhabditida	AY284671
Acrobeloides bodenheimeri	Cephalobidae	Rhabditida	AF202162
Acrobeloides nanus	Cephalobidae	Rhabditida	AY284672
Aduncospiculum halicti	Diplogasteridae	Diplogasterida	AHU61759
Anaplectus grandepapillatus	Plectidae	Araeolaimida	AY284697
Anaplectus porosus	Plectidae	Araeolaimida	AY284696
Aphelenchoides blastophtorus	Aphelenchoididae	Tylenchida	AY284644
Aphelenchus avenae	Aphelenchidae	Tylenchida	AF036586
Aporcelaimellus obtusicaudatus	Aporcelaimidae	Dorylaimida	AY284811
Ascaris suum	Ascarididae	Ascaridida	U94367
Brevibucca sp.	Brevibuccidae	Rhabditida	AF202163
Brugia malayi	Onchocercidae	Spirurida	AF036588
Bunonema sp.	Bunonematidae	Rhabditida	BSU81582
Bursaphelenchus mucronatus	Aphelenchoididae	Tylenchida	AY284648
Caenorhabditis elegans	Rhabditidae	Rhabditida	X03680
Cephalobus cubaensis	Cephalobidae	Rhabditida	AF202161
Cephalobus oryzae	Cephalobidae	Rhabditida	AF034390
Cervidellus alutus	Cephalobidae	Rhabditida	AF202152
Chromadoropsis vivipara	Chromadoridae	Chromadorida	AF047891
Clarkus papillatus	Mononchidae	Mononchida	AY284748
Clavicaudoides trophurus	Nygolaimidae	Dorylaimida	AY284772
Coslenchus franklinae	Tylenchidae	Tylenchida	AY284583
Crustorhabditis scanica	Rhabditidae	Rhabditida	AF083014
Cruznema tripartitum	Rhabditidae	Rhabditida	CTU73449
Daptonema procerus	Xyalidae	Monhysterida	AF047889
Dentostomella sp.	Heteroxynematidae	Oxyurida	AF036590
Dilta littoralisa	Machilidae	Arthropoda (phylum)	AF005457
Diplolaimelloides meyli	Monhysteridae	Monhysterida	AF036644
Diploscapter sp.	Diploscapteridae	Rhabditida	AF083009
Discolaimus major	Qudsianematidae	Dorylaimida	AY284828
Distolabrellus veechi	Rhabditidae	Rhabditida	AF082999
Ditylenchus brevicauda	Anguinidae	Tylenchida	AY284635
Dorylaimellus montenegricus	Belondiridae	Dorylaimida	AY284821
Dorylaimus stagnalis	Dorylaimidae	Dorylaimida	AY284776
Ecumenicus monohystera	Qudsianematidae	Dorylaimida	AY284783
Enchodelus sp.	Nordiidae	Dorylaimida	AY284792
Enoplus brevis	Enoplidae	Enoplida	EBU88336
Eubostrichus parasitiferus	Desmodoridae	Desmodorida	Y16916
Eudorylaimus sp.	Qudsianematidae	Dorylaimida	AY284800
Euteratocephalus palustris	Teratocephalidae	Rhabditida	AY284684
Filenchus filiformis	Tylenchidae	Tylenchida	AY284592
Globodera pallida	Heteroderidae	Tylenchida	AF036592
Gnathostoma binucleatum	Gnathostomatidae	Spirurida	Z96946
Gordius aquaticusa	Gordiidae	Nematomorpha (phylum)	X80233
Haemonchus similis	Haemonchidae	Rhabditida	L04152
Helicotylenchus canadensis	Hoplolaimidae	Tylenchida	AY284605
Heterorhabditis bacteriophora	Heterorhabditidae	Rhabditida	AF036593
Hysterothylacium fortalezae	Raphidascarididae	Ascaridida	U94374
Isolaimium sp.	Isolaimiidae	Isolaimida	AY552971
Laxus cosmopolitus	Desmodoridae	Desmodorida	Y16918
Leptonchus granulosus	Leptonchidae	Dorylaimida	AY284831
Leptonemella sp.	Desmodoridae	Desmodorida	Y16920
Longidorella sp.	Nordiidae	Dorylaimida	AY284789
Longidorus elongatus	Longidoridae	Dorylaimida	AF036594
Loofia thienemanni	Hemicycliophoridae	Tylenchida	AY284629
Meloidogyne incognita	Meloidogynidae	Tylenchida	AY284621
Mermis nigrescens	Mermithidae	Mermithida	AF036641
Mesocriconema xenoplax	Criconematidae	Tylenchida	AY284625
Mesodorylaimus centrocercus	Dorylaimidae	Dorylaimida	AY284799
Mesorhabditis anisomorpha	Rhabditidae	Rhabditida	AF083013
Mesorhabditis sp.	Rhabditidae	Rhabditida	AY284660
Metachromadora sp.	Desmodoridae	Desmodorida	AF036595
Mononchus aquaticus	Mononchidae	Mononchida	AY284764
Mylonchulus brachyuris	Mylonchulidae	Mononchida	AY284752
Mylonchulus sigmaturus	Mylonchulidae	Mononchida	AY284755
Oxydirus oxycephalus	Belondiridae	Dorylaimida	AY284824
Panagrellus redivivus	Panagrolaimidae	Rhabditida	AF083007
Panagrolaimus subelongatus	Panagrolaimidae	Rhabditida	AY284681
Paramphidelus sp.	Alaimidae	Enoplida	AY284740
Paratylenchus straeleni	Paratylenchidae	Tylenchida	AY284630
Paravulvus hartingii	Nygolaimidae	Dorylaimida	AY284774
Pellioditis marina	Rhabditidae	Rhabditida	AF083021
Pellioditis typica	Rhabditidae	Rhabditida	PTU13933
Pelodera teres	Rhabditidae	Rhabditida	AF083002
Plectus acuminatus	Plectidae	Araeolaimida	AF037628
Plectus aquatilis	Plectidae	Araeolaimida	AF036602
Poikilolaimus oxycercus	Rhabditidae	Rhabditida	AF083023
Praeacanthonchus sp.	Cyatholaimidae	Chromadorida	AF036612
Pratylenchoides magnicauda	Pratylenchidae	Tylenchida	AF202157
Pratylenchus crenatus	Pratylenchidae	Tylenchida	AY284610
Priapulus caudatusa	Priapulidae	Priapulida (phylum)	Z38009
Prionchulus punctatus	Mononchidae	Mononchida	AY284746
Prismatolaimus intermedius	Prismatolaimidae	Enoplida	AY284729
Pristionchus lheritieri	Neodiplogasteridae	Diplogasterida	AF036640
Pseudacrobeles variabilis	Cephalobidae	Rhabditida	AF202150
Pungentus silvestris	Nordiidae	Dorylaimida	AY284788
Rhabditella axei	Rhabditidae	Rhabditida	RAU13934
Rhabditis blumi	Rhabditidae	Rhabditida	RBU13935
Rhabditis myriophila	Rhabditidae	Rhabditida	RSU13936
Rhigonema thysanophora	Rhigonematidae	Rhigonematida	EF180067
Rotylenchus goodeyi	Hoplolaimidae	Tylenchida	AY284609
Sabatieria celtica	Comesomatidae	Monhysterida	AY854234
Sauertylenchus maximus	Belonolaimidae	Tylenchida	AY284602
Sectonema barbatoides	Aporcelaimidae	Dorylaimida	AY284814
Steinernema carpocapsae	Steinernematidae	Rhabditida	AF036604
Subanguina radicicola	Anguinidae	Tylenchida	AF202164
Teratocephalus lirellus	Teratocephalidae	Rhabditida	AF036607
Teratorhabditis palmarum	Rhabditidae	Rhabditida	TPU13937
Thonus circulifer	Qudsianematidae	Dorylaimida	AY284795
Thulinia stephaniaea	Hypsibiidae	Tardigrada (phylum)	AF056023
Trefusia sp.	Trefusiidae	Trefusiida	HM564576
Trichinella spiralis	Trichinellidae	Trichocephalida	TSU60231
Trichodorus primitivus	Trichodoridae	Triplonchida	AF036609
Trichuris trichiura	Trichuridae	Trichocephalida	AB699092
Tripyla cf. filicaudata	Tripylidae	Enoplida	AY284730
Tylencholaimus sp.	Tylencholaimidae	Dorylaimida	AY284834
Tylocephalus auriculatus	Plectidae	Araeolaimida	AF202155
Xiphinema rivesi	Longidoridae	Dorylaimida	AF036610
Zeldia punctata	Cephalobidae	Rhabditida	ZPU61760
a Outgruop
