# Supplementary material for: Profiling Nematode Communities in Unmanaged Flowerbed and Agricultural Field Soils in Japan by DNA Barcode Sequencing
Source: PLoS One. 2012 Dec 20;7(12):e51785. doi: 10.1371/journal.pone.0051785 (PMC3527504; doi:10.1371/journal.pone.0051785)
Supplement: Table S2 — Summary of H01rOTUs of nematodes isolated from a flowerbed soil. (XLS) [file pone.0051785.s002.xls]

## Sheet: Table S2
Table S2. Summary of H01rOTUs of nematodes isolated from a flowerbed soil
OTU (SSU)a	Allelic sitesb	Soil nematode samples belonging to each rOTUc	No. of isolates (Percentage of total isolates)	Nematode species with the highest sequence similarities (Accession no.)d	Sequence identity (%)	Family of the closest species	Feeding habit of the speciese
K01rOTU01	-	SnTUT_k01_01, 05, 06, 08, 11, 12, 16, 18, 19, 24, 26, 29, 44, 52, 54, 65, 69, 75	18 (26.5)	Xiphinema diffusum (AM086685, AM086669) etc.	100	Longidoridae	plant feeding (1d)
K01rOTU02a	1 (T/C)	SnTUT_k01_03, 07, 14, 21, 32, 41, 42, 45, 51, 56, 63, 64, 66, 67, 68, 74, 76, 80	18 (26.5)	Mylonchulus brachyuris (AB361437, AY284754) etc.	99	Mylonchulidae	animal predation (5a)
K01rOTU02b	-	SnTUT_k01_22, 43, 55, 58, 59, 62	6 (8.8)	Mylonchulus hawaiiensis (AB361442, AB361438, AB361439, AB361440)	100	Mylonchulidae	animal predation (5a)
K01rOTU03	1 (G/C)	SnTUT_k01_23, 33, 46, 49, 60, 61	6 (8.8)	Tripylella sp. (FJ040488)	96	Tripylidae	animal predation (5)
K01rOTU04	-	SnTUT_k01_28, 40, 53, 73	4 (5.9)	Coslenchus franklinae (AY284583); Coslenchus costatus (AY28458); Miculenchus salvus (FJ969129)	99	Tylenchidae	plant feeding (1e)
K01rOTU05	1 (T/C)	SnTUT_k01_02, 20, 48	3 (4.4)	Acrobeloides apiculatus (AY284673); Acrobeloides nanus (DQ102707); Cephalobus oryzae (AF034390 ) etc.	99	Cephalobidae	bacterial feeding (3)
K01rOTU06	-	SnTUT_k01_25, 36, 71	3 (4.4)	Tripylina sp. (EF197728);Tripylina tearoha (FJ480406, FJ480407)	100	Tripylidae	animal predation (5)
K01rOTU07	-	SnTUT_k01_70, 77	2 (2.9)	Loofia thienemanni (AY284629,AY284628); Hemicycliophora conida (AJ966471, EU669914)	96	Hemicycliophoridae	plant feeding (1d)
K01rOTU08	-	SnTUT_k01_34	1 (1.5)	Pungentus sp. (AJ966501); Pungentus silvestris (AY284788); Californidorus sp. (AY283155); Eudorylaimus sp. (HQ270135)	98	Nordiidae, Longidoridae, Qudsianematidae	plant feeding (1d), animal predation (5), omnivorous (8)
K01rOTU09	-	SnTUT_k01_35	1 (1.5)	Anaplectus sp. (AJ966473); Anaplectus porosus (AY284696, FJ040453)	99	Plectidae	bacterial feeding (3)
K01rOTU10	-	SnTUT_k01_37	1 (1.5)	Dorylaimellus virginianus (AY552969)	99	Belondiridae	plant feeding (1), hyphal feeding (2)?
K01rOTU11	-	SnTUT_k01_39	1 (1.5)	Sectonema barbatoides (AY284814); Aporcelaimellus sp. (AJ875153); Metaporcelaimus simplex (AY593948)	99	Aporcelaimidae	animal predation (5), omnivorous (8)
K01rOTU12	-	SnTUT_k01_47	1 (1.5)	Tylencholaimus sp. (AJ966510); Ecumenicus monohystera (AY284783); Labronema ferox (AY552972); Dorylaimoides sp. (AY593951) etc.	96	Tylencholaimidae, Qudsianematidae, Mydonomidae	-
K01rOTU13	2 (T/C)	SnTUT_k01_50	1 (1.5)	ndf	-	-	-
K01rOTU14	3 (T/C)	SnTUT_k01_57	1 (1.5)	Tylencholaimus sp. (AJ966510, AY284834); Discolaimus cf. major (EF207252); Aporcelaimellus obtusicaudatus (AY552972) etc.	96	Tylencholaimidae, Qudsianematidae, Aporcelaimidae	-
K01rOTU15	2 (G/C)	SnTUT_k01_72	1 (1.5)	nd	-	-	-
a Codes "K", "01" and "rOTU" represent "flowerbed sample", "experimental code"and "SSU-derived OTU" respectively. Serial numbers were assigned in order of the sample number of the rOTU. b Number of allelic sites and the allelic bases in the barcode sequence are shown. c Nematodes isolated from field soil were designated as SnTUT_k01_serial number, indicating the nematode sample isolated from soil…
