# Supplementary material for: Profiling Nematode Communities in Unmanaged Flowerbed and Agricultural Field Soils in Japan by DNA Barcode Sequencing
Source: PLoS One. 2012 Dec 20;7(12):e51785. doi: 10.1371/journal.pone.0051785 (PMC3527504; doi:10.1371/journal.pone.0051785)
Supplement: Table S3 — Summary of H01rOTUs of nematodes isolated from an agricultural field soil. (XLS) [file pone.0051785.s003.xls]

## Sheet: Table S3
Table S3. Summary of H01rOTUs of nematodes isolated from an agricultural field soil
OTU (SSU)a	Allelic sitesb	Soil nematode samples belonging to each rOTUc	No. of isolates (Percentage of total isolates)	Nematode species with the highest sequence similarities (Accession no.)d	Sequence identity (%)	Family of the closest species	Feeding habit of the speciese
H01rOTU01	1(G/A); 2(T/C); 1(T/G)	SnTUT_h01_02, 15, 21, 29, 38, 41, 43, 46	8 (16.7)	Cephalobus cubaensis (AF202161)	99	Cephalobidae	bacterial feeding (3)
H01rOTU02	-	SnTUT_h01_05, 19, 24, 26, 27, 40	6 (12.5)	Distolabrellus veechi (AF082999)	100	Rhabditidae	bacterial feedingf
H01rOTU03	-	SnTUT_h01_22, 25, 30, 48, 54, 55	6 (12.5)	Acrobeloides apiculatus (AY284673);Acrobeloides nanus(DQ102707); Acrobeloides sp. (AB661629); Cephalobus oryzae(AF034390 ); Cephalobus sp.(AF202160)	100	Cephalobidae	bacterial feeding (3)
H01rOTU04	-	SnTUT_h01_08, 23, 47, 50, 52	5 (10.4)	Acrobeloides apiculatus (AY284673);Acrobeloides nanus(DQ102707); Acrobeloides sp. (AB661629); Cephalobus oryzae(AF034390 ) etc.	99	Cephalobidae	bacterial feeding (3)
H01rOTU05	-	SnTUT_h01_03, 14, 16, 33, 37	5 (10.4)	Mesorhabditis sp. (U73452)	100	Rhabditidae	bacterial feeding (3)
H01rOTU06	-	SnTUT_h01_10, 13, 42, 51, 53	5 (10.4)	Ceratoplectus cf. armatus (FJ474096);Ceratoplectus cf. assimilis (FJ474097); Plectus sp. (U61761) etc.	99	Plectidae	bacterial feeding (3)
H01rOTU07	1 (A/G)	SnTUT_h01_20, 44, 45	3 (6.3)	Ceratoplectus cf. armatus (FJ474096);Ceratoplectus cf. assimilis (FJ474097); Plectus sp. (U61761) etc.	99	Plectidae	bacterial feeding (3)
H01rOTU08	-	SnTUT_h01_09, 35	2 (4.2)	Plectidae sp. (AJ966508, AJ966478); Plectus aquatilis (AF036602); Plectus murrayi (AB649028)	100	Plectidae	bacterial feeding (3)
H01rOTU09	-	SnTUT_h01_04, 18	2 (4.2)	Mylonchulus sigmaturus (AB361447, AB361446, AY284755); Mylonchulus arenicolus (AF036596)	99	Mylonchulidae	animal predation (5a)
H01rOTU10	-	SnTUT_h01_31, 32	2 (4.2)	ndg	-	-	-
H01rOTU11	1 (A/C)	SnTUT_h01_36, 39	2 (4.2)	Aphelenchus sp. (AY284641)	100	Aphelenchidae	hyphal feeding (2) or plant feeding (1e)
H01rOTU12	-	SnTUT_h01_01	1 (2.1)	Clavicaudoides sp. (AY552967); Clavicaudoides trophurus (AY284772, AY593943); Aquatides christei (AY552963)	99	Nygolaimidae	-
H01rOTU13	-	SnTUT_h01_17	1 (2.1)	Paractinolaimus macrolaimus (AY993978, AY284826)	98	Actinolaimoidea (Paractinolaiminae)	animal predation (5)
a Codes "H", "01" and "rOTU" represent "agricultural field sample", "experimental code"and "SSU-derived OTU" respectively. Serial numbers were assigned in order of the sample number of the rOTU. b Number of allelic sites and the allelic bases in the barcode sequence are shown. c Nematodes isolated from field soil were designated as SnTUT_h01_serial number, indicating the nematode sample isolated …
