# Supplementary material for: Profiling Nematode Communities in Unmanaged Flowerbed and Agricultural Field Soils in Japan by DNA Barcode Sequencing
Source: PLoS One. 2012 Dec 20;7(12):e51785. doi: 10.1371/journal.pone.0051785 (PMC3527504; doi:10.1371/journal.pone.0051785)
Supplement: Table S4 — Summary of COI gene barcode analysis of nematodes isolated from an agricultural field soil. (XLS) [file pone.0051785.s004.xls]

## Sheet: Table S4
Table S4. Summary of COI gene barcode analysis of nematodes isolated from an agricultural field soil
Name of cOTU	Nematode isolates belonging to each cOTU	Accession no.
H01cOTU01	SnTUT_h01_02, 15, 21, 29, 43, 46	AB728440-AB728445
H01cOTU02	SnTUT_h01_03, 33, 37, 47, 48	AB728446-AB728450
H01cOTU03	SnTUT_h01_05, 24, 26, 27	AB728451-AB728454
H01cOTU04	SnTUT_h01_13, 42, 51, 53	AB728455-AB728458
H01cOTU05	SnTUT_h01_22, 25, 30, 54	AB728459-AB728462
H01cOTU06	SnTUT_h01_09, 35	AB728463, AB728464
H01cOTU07	SnTUT_h01_20, 45	AB728465, AB728466
H01cOTU08	SnTUT_h01_01	AB728467
H01cOTU09	SnTUT_h01_08	AB728468
H01cOTU10	SnTUT_h01_10	AB728469
H01cOTU11	SnTUT_h01_16	AB728470
H01cOTU12	SnTUT_h01_17	AB728471
H01cOTU13	SnTUT_h01_18	AB728472
H01cOTU14	SnTUT_h01_19	AB728473
H01cOTU15	SnTUT_h01_23	AB728474
H01cOTU16	SnTUT_h01_32	AB728475
H01cOTU17	SnTUT_h01_36	AB728476
H01cOTU18	SnTUT_h01_38	AB728477
H01cOTU19	SnTUT_h01_39	AB728478
H01cOTU20	SnTUT_h01_41	AB728479
H01cOTU21	SnTUT_h01_44	AB728480
H01cOTU22	SnTUT_h01_50	AB728481
H01cOTU23	SnTUT_h01_52	AB728482
